# Supplementary material for: Molecular tuning of farnesoid X receptor partial agonism
Source: Nat Commun. 2019 Jul 2;10:2915. doi: 10.1038/s41467-019-10853-2 (PMC6606567; doi:10.1038/s41467-019-10853-2)
Supplement: Supplementary file 4 — Source Data [file 41467_2019_10853_MOESM4_ESM.xlsx]

## Sheet: Figure_1b
BSEP-based full-length FXR reporter gene assay
CDCA (1)				DM175 (2)				Ivermectin				DM175 (2) + GW4064 [3 µM]				Ivermectin + GW4064 [3 µM]
	relative activation				relative activation				relative activation				relative activation				relative activation
conc [µM]	mean	SEM		conc [µM]	mean	SEM		conc [µM]	mean	SEM		conc [µM]	mean	SEM		conc [µM]	mean	SEM
0.1	0.07009	0.04742		0.03	0.0733033	0.00860315		0	0.14487	0.03086		0.1	0.95958	0.12166		0.01	0.94917	0.04528
1	0.08239	0.01674		0.1	0.07714	0.00555578		0.03	0.16902	0.02172		1	0.9555	0.07671		0.1	0.89325	0.04555
3	0.23678	0.01884		0.3	0.126207	0.017682		0.1	0.23286	0.03108		10	0.77986	0.05689		0.3	0.85367	0.04442
10	0.48971	0.11242		3	0.217	0.0179557		0.3	0.2565	0.0229		12	0.40672	0.0383		1	0.49163	0.04602
30	0.55247	0.11374		10	0.206467	0.012333		1	0.25834	0.02376		15	0.32333	0.02113		3	0.32977	0.05535
50	0.54215	0.01482										18	0.24439	0.00908		5	0.21764	0.0809
												30	0.23902	0.00868

## Sheet: Figure_1c
Gal4-FXR hybrid reporter gene assay
DM175 (2)				DM175 (2) + GW4064 [3 µM]
	relative activation				relative activation
conc [µM]	mean	SEM		conc [µM]	mean	SEM
0.1	0.083	0.01664		0	1	0
1	0.086	0.01388		0.01	0.93074	0.02604
3	0.096	0.02541		0.1	0.69061	0.08794
10	0.178	0.03098		1	0.42424	0.06877
20	0.209	0.04029		3	0.43834	0.05059
				10	0.47319	0.05765

## Sheet: Figure_1d
Selectivity profile of 2: Gal4-hybrid reporter gene assays for metabolic nuclear receptors and TGR5 assay
	DMSO [0.1%]			DM175 (2) [10 µM]				reference agonist [1 µM]
	relative activation			relative activation				relative activation
	mean	SEM		mean	SEM	TTEST		mean	SEM		reference agonists
PPARα	0.0484422	0.00665962		0.178453	0.0246479	*		1	0		GW4064
PPARα	0.0464728	0.013985		0.0917788	0.0479824	n.s.		1	0		GW7647
PPARγ	0.0569072	0.0106878		0.226261	0.00487126	*		1	0		piogliazone
PPARδ	0.0478971	0.00258044		0.054865	0.00745644	n.s.		1	0		L165,041
RXRα	0.012316	0.000819339		0.0324873	0.000476293	n.s.		1	0		bexarotene
RARα	0.0322427	0.00439992		0.123626	0.0109606	*		1	0		tretinoin
LXRα	0.0533951	0.00869876		0.125544	0.0116633	n.s.		1	0		T0901317
LXRβ	0.0388219	0.00857635		0.0728699	0.00667746	n.s.		1	0		T0901317
VDR	0.00718897	0.000101961		0.0111717	0.000357043	n.s.		1	0		calcitriol
PXR	0.0895142	0.0129448		0.0783734	0.00352155	n.s.		1	0		SR12813
CAR	0.0847755	0.00801498		0.109011	0.00423203	n.s.		1	0		CITCO
TGR5	0.0372414	0.00195064		0.0355172	0.00316979	n.s.		1	0		LCA
						* p < 0.05
						n.s. - not significant

## Sheet: Figure_1e
Acute toxicity (LDH release by DM175 (2))
		LDH release
		mean	SEM
	DMSO [0.1%]	1	0.0804824
DM175 (2)	10 µM	0.928483	0.0435738
	30 µM	1.00637	0.0823721
	60 µM	0.811555	0.0653784
	100 µM	1.37028	0.0225732
	1% TRITON X100	4.22572	0.120682

## Sheet: Figure_1f
Microsomal stability of DM175 (2)
	remaining compound [%]
incubation time [min]	mean	SEM
0	95.5751	0.768765
15	84.4331	2.5431
30	77.001	2.00647
60	63.0116	1.68315

## Sheet: Figure_1h
Analysis of FXR regulated gene expression in HepG2 cells (qRT-PCR)
	CDCA (1)				DM175 (2)
	relative expression [%]				relative expression [%]
	mean	SEM			mean	SEM
BSEP	623.761	33.045		BSEP	205.342	2.3273
SHP	536.753	112.597		SHP	262.307	82.0857
CYP7A1	33.088	8.05467		CYP7A1	60.8133	3.21378
OSTα	812.533	183.023		OSTα	296.714	34.2203
IBABP	305.677	16.6686		IBABP	137.326	10.2716
FGF19	221.095	18.3631		FGF19	163.516	8.35286

## Sheet: Figure_1g
pharmacokinetic profile of DM175 (2)
dose:	10 mg/kg	at t = 0 min.
	plasma concentration [ng/mL]
time	mean	SEM
0.25	527.833	136.667
0.5	742	164.269
1	1442.57	133.945
2	680.433	94.6383
4	237.467	84.722
8	84.1667	14.2107

## Sheet: Figure_1i
FXR regulated gene expression in mouse liver 8 hours after application of 10 mg/kg CDCA (1) or DM175 (2)
	vehicle				CDCA (1)				DM175 (2)
	relative expression [2-Δct]				relative expression [2-Δct]				relative expression [2-Δct]
	mean	SEM			mean	SEM			mean	SEM
SHP	0.0295917	0.0107416		SHP	0.247673	0.0352416		SHP	0.128591	0.017793
CYP7A1	0.0452528	0.0200338		CYP7A1	0.006708	0.000464693		CYP7A1	0.017638	0.00141695

## Sheet: Table_1_and_Figure_S4
Activity of FXR agonists and partial agonists in a BSEP based full-length FXR reporter gene assay using wt FXR or mutants
GW4064
wt FXR				W454Y FXR				W454A FXR
	relative activation				relative activation				relative activation
conc [µM]	mean	SEM		conc [µM]	mean	SEM		conc [µM]	mean	SEM
0	0.16292	0.0245582		0	0.156127	0.0699293		0	0.166186	0.0607203
0.001	0.200353	0.0449005		0.001	0.19366	0.0922568		0.001	0.329536	0.145101
0.01	0.266867	0.00879165		0.01	0.372583	0.172412		0.01	0.581038	0.131103
0.1	0.642905	0.0790494		0.1	0.942753	0.303397		0.1	0.905533	0.237199
0.3	0.860154	0.183748		3	1	0		3	1	0
3	1	0
CDCA (1)
wt FXR				W454Y FXR				W454A FXR
	relative activation				relative activation				relative activation
conc [µM]	mean	SEM		conc [µM]	mean	SEM		conc [µM]	mean	SEM
0.1	0.07009	0.04742		0	0.124813	0.0363452		0	0.164622	0.0529477
1	0.08239	0.01674		1	0.122068	0.0464842		1	0.141684	0.0338773
3	0.23678	0.01884		10	0.140381	0.0670358		10	0.173591	0.0657327
10	0.48971	0.11242		30	0.166546	0.0430856		30	0.205952	0.0658891
30	0.55247	0.11374		50	0.124493	0.0346105		50	0.167353	0.0594108
50	0.54215	0.01482
Ivermectin
wt FXR				W454Y FXR				W454A FXR
	relative activation				relative activation				relative activation
conc [µM]	mean	SEM		conc [µM]	mean	SEM		conc [µM]	mean	SEM
0	0.144867	0.0308563		0	0.182515	0.0384025		0	0.207556	0.0360352
0.001	0.15312	0.00948507		0.01	0.213189	0.0785564		0.01	0.228538	0.0568496
0.003	0.14454	0.0382283		0.1	0.317222	0.0411863		0.1	0.197112	0.0746648
0.01	0.159294	0.00771936		0.3	0.347459	0.0553733		0.3	0.198162	0.057802
0.03	0.169024	0.037627		1	0.336131	0.0771944		1	0.183315	0.0438121
0.1	0.232863	0.0694923
0.3	0.256499	0.0396697
1	0.258339	0.0531399
DM175 (2)
wt FXR				W454Y FXR				W454A FXR
	relative activation				relative activation				relative activation
conc [µM]	mean	SEM		conc [µM]	mean	SEM		conc [µM]	mean	SEM
0	0.0435333	0.00182838		0	0.154485	0.0545278		0	0.207556	0.0360352
0.03	0.0733033	0.00860315		0.0001	0.159145	0.039685		0.0001	0.21324	0.0400471
0.1	0.07714	0.00555578		0.001	0.191045	0.029059		0.001	0.198453	0.0417754
0.3	0.126207	0.017682		0.01	0.245494	0.0687984		0.01	0.269752	0.115401
3	0.217	0.0179557		0.1	0.318457	0.0818224		0.1	0.256211	0.0610443
10	0.206467	0.012333

## Sheet: logP determination
Compound		k´	logP(Literatur)	logP(Calculated)	∆logP		t1	t2	t3	t4	t5	t6
Thiourea	3.14
Levodopa	0.928667	0.295754	-2.39	-1.23728	-1.15272		0.927	0.926	0.933
Chloramphenicol	8.44117	2.68827	1.14	1.88304	-0.743041		8.454	8.447	8.433	8.44	8.44	8.433
Furosemide	6.9745	2.22118	2.03	1.27386	0.756139		6.98	6.973	6.973	6.974	6.967	6.98
Phenytoin	9.289	2.95828	2.47	2.23519	0.234811		9.293	9.287	9.287
Albendazol	10.5505	3.36003	2.7	2.75915	-0.0591535		10.564	10.567	10.573	10.533	10.533	10.533
Propanolol	9.54433	3.0396	3.48	2.34124	1.13876		9.546	9.547	9.553	9.54	9.547	9.533
Amodiaquine	12.8358	4.08785	3.7	3.70837	-0.00836746		12.84	12.867	12.82	12.82	12.794	12.874
Lovastin	14.2287	4.53142	4.26	4.28688	-0.0268812		14.246	14.227	14.213
Amitriptylin	14.6157	4.65467	4.92	4.44762	0.472378		14.64	14.607	14.6
Fenofibrate	16.0955	5.12596	5.3	5.06227	0.237729		16.106	16.12	16.106	16.074	16.087	16.08
Clofazimine	24.2493	7.72272	7.6	8.44897	-0.848968		24.347	24.214	24.187
compound 1 (DM175)	8.7465	2.78551		2.00986			8.706	8.713	8.713	8.78	8.78	8.787

[truncated: 3 more sheets: Fig_S5_output_distances_new9, fig_S5_with peptide, fig_S5_without peptide]
